# Supplementary material for: Electric field-coupled two-photon polymerization system for on-demand modulation of 3D-printed structural color
Source: PNAS Nexus. 2025 May 13;4(5):pgaf074. doi: 10.1093/pnasnexus/pgaf074 (PMC12070393; doi:10.1093/pnasnexus/pgaf074)
Supplement: pgaf074_Supplementary_Data [file pgaf074_supplementary_data.zip]

Archive with 2 entries (2 files):
- PNASNEXUS-PNASNEXUS-2024-01721-TR-s01.doc
- PNASNEXUS-PNASNEXUS-2024-01721-TR-s02.mp4
